# Supplementary material for: Will Casuarina glauca Stress Resilience Be Maintained in the Face of Climate Change?
Source: Metabolites. 2021 Sep 2;11(9):593. doi: 10.3390/metabo11090593 (PMC8467279; doi:10.3390/metabo11090593)
Supplement: Supplementary file 1 [file metabolites-11-00593-s001.zip]

Archive with 9 entries (7 files):
- metabolites-1356915-supplementary/
- metabolites-1356915-supplementary/Supplementary Information/
- metabolites-1356915-supplementary/Supplementary Information/Supplementary Information Jorge et al 2021.pdf
- metabolites-1356915-supplementary/Supplementary Information/Table S1.pdf
- metabolites-1356915-supplementary/Supplementary Information/Table S2.xlsx
- metabolites-1356915-supplementary/Supplementary Information/Table S3.xlsx
- metabolites-1356915-supplementary/Supplementary Information/Table S4.xlsx
- metabolites-1356915-supplementary/Supplementary Information/Table S5.xlsx
- metabolites-1356915-supplementary/Supplementary Information/~$ile S1.doc
