# Supplementary material for: Will Casuarina glauca Stress Resilience Be Maintained in the Face of Climate Change?
Source: Metabolites. 2021 Sep 2;11(9):593. doi: 10.3390/metabo11090593 (PMC8467279; doi:10.3390/metabo11090593)
Supplement: Supplementary file 1 [file metabolites-11-00593-s001.zip › metabolites-1356915-supplementary/Supplementary Information/Table S2.xlsx]

## Sheet: Sheet1
Supplementary Information Table S2
Article title: Will Casuarina glauca stress resilience be maintained in the face of climate change?
Authors: Tiago F. Jorge, José C. Ramalho, Saleh Alseekh, Isabel P. Pais, António E. Leitão, Ana P. Rodrigues, Paula Scotti-Campos, Ana I. Ribeiro-Barros, Alisdair R. Fernie and Carla António

## Sheet: Table S2_GC-TOF-MS
Table S2 GC-TOF-MS primary metabolite profiling of C. glauca branchlets under the single and combined exposure to salt (0 and 400 mM NaCl) and temperature (26, 35 and 45 ºC) conditions. Relative values are normalised to the internal standard (ribitol) and dry weight (DW) of the samples. Data are presented as means ± SE of three to five independent measurements. n.d. not detected. Two-way ANOVA (p…
	Metabolite		EXT ID	[NaCl]	Temperature
					T= 26 ºC				T= 35 ºC				T= 45 ºC
	Sugars and sugar alcohols	Fructose	CHEBI:48095	0 mM	1	±	0.182299	Ac	1.41317	±	0.185767	Ac	0.84975	±	0.160728	Ac
				400 mM	0.628415	±	0.195435	Bc	0.218556	±	0.081501	Bc	0.114275	±	0.0385605	Bc
		Glucose	CHEBI:4167	0 mM	1	±	0.178184	Ac	1.22676	±	0.144499	Ac	0.967494	±	0.141955	Ac
				400 mM	0.64142	±	0.157769	Bc	0.251296	±	0.0835454	Bc	0.127384	±	0.0486126	Bc
		Rhamnose	CHEBI:26546	0 mM	1	±	0.0757702	Ac	1.03469	±	0.117878	Ac	0.762165	±	0.048459	Ac
				400 mM	0.920428	±	0.0432791	Bc	0.647216	±	0.164277	Bc	0.630965	±	0.141328	Bc
		Sucrose	CHEBI:17992	0 mM	1	±	0.0651781	Ac	1.09254	±	0.0622323	Ac	0.915598	±	0.0345383	Ac
				400 mM	0.844296	±	0.0808967	Bc	0.879796	±	0.0750789	Bc	0.704042	±	0.0583792	Bc
		Raffinose	CHEBI:16634	0 mM	1	±	0.280225	Ad	3.08518	±	0.350282	Ad	6.77693	±	0.704706	Ac
				400 mM	0.786139	±	0.153972	Ac	0.821182	±	0.238521	Ac	1.25854	±	0.662045	Bc
		myo-Inositol	CHEBI:17268	0 mM	1	±	0.159648	Ac	1.26623	±	0.135572	Ac	1.13671	±	0.0644791	Ac
				400 mM	0.843337	±	0.124396	Ac	0.977999	±	0.146654	Ac	1.16336	±	0.182285	Ac
		Galactinol	CHEBI:17505	0 mM	1	±	0.268878	Ae	2.7733	±	0.343013	Ad	4.89811	±	0.080323	Ac
				400 mM	0.586043	±	0.295177	Be	2.20237	±	0.573359	Bd	3.23897	±	1.10838	Bc
	Amino acids and derivatives	Serine	CHEBI:17822	0 mM	1	±	0.200391	Ac	1.2572	±	0.142537	Ac	1.08892	±	0.0463722	Ac
				400 mM	0.972639	±	0.249383	Ac	0.867693	±	0.170267	Ac	0.911737	±	0.238789	Ac
		Glycine	CHEBI:15428	0 mM	1	±	0.140794	Ad	1.64286	±	0.156136	Acd	2.12454	±	0.131833	Ac
				400 mM	1.22463	±	0.274078	Ac	1.22116	±	0.214901	Ac	1.20213	±	0.241977	Bc
		Phenylalanine	CHEBI:28044	0 mM	1	±	0.102846	Ad	1.4466	±	0.152446	Ad	4.62606	±	0.555841	Bc
				400 mM	0.935805	±	0.313943	Ad	1.22516	±	0.295877	Ad	22.1824	±	6.52002	Ac
		Tryptophan	CHEBI:16828	0 mM	1	±	0.429226	Ad	2.33635	±	0.629555	Ad	3.42691	±	0.809478	Ac
				400 mM	1.6391	±	0.203832	Ad	1.616	±	0.523522	Ad	5.86243	±	1.81692	Ac
		Tyrosine	CHEBI:18186	0 mM	1	±	0.304337	Ad	2.23515	±	0.305636	Ad	5.5248	±	0.652934	Ac
				400 mM	1.76402	±	0.364444	Ad	1.27936	±	0.357629	Ad	3.84273	±	0.981961	Ac
		Alanine	CHEBI:16449	0 mM	1	±	0.191887	Ad	1.625	±	0.137132	Ad	3.17461	±	0.065157	Ac
				400 mM	0.702495	±	0.124501	Bd	0.966406	±	0.239363	Bd	2.13033	±	0.624097	Bc
		Valine	CHEBI:27266	0 mM	1	±	0.232074	Ad	1.69917	±	0.156539	Ad	2.98135	±	0.242762	Ac
				400 mM	0.932651	±	0.155642	Ad	1.14039	±	0.252032	Ad	4.56892	±	1.57662	Ac
		Glutamate	CHEBI:18237	0 mM	1	±	0.134144	Ac	0.98396	±	0.0691581	Ac	1.18813	±	0.107375	Ac
				400 mM	0.531229	±	0.0502316	Bc	0.614496	±	0.130106	Bc	0.627398	±	0.139203	Bc
		GABA	CHEBI:16865	0 mM	1	±	0.293296	Ad	2.32478	±	0.370181	Ac	2.54004	±	0.310864	Ac
				400 mM	0.635885	±	0.0793266	Bd	1.04289	±	0.29203	Bc	1.98571	±	0.634626	Bc
		Glutamine	CHEBI:28300	0 mM	1	±	0.110231	Ad	1.07329	±	0.11831	Ad	4.59054	±	0.690071	Ac
				400 mM	1.74895	±	0.287621	Ad	1.36338	±	0.28205	Ad	5.86663	±	1.38852	Ac
		Histidine	CHEBI:27570	0 mM	1	±	0.339705	Ac	1.01506	±	0.0890431	Ac	1.7223	±	0.336545	Bc
				400 mM	1.56616	±	0.265923	Ad	1.51339	±	0.444246	Ad	5.21714	±	1.35699	Ac
		Proline	CHEBI:17203	0 mM	1	±	0.104476	Bc	1.19743	±	0.154988	Bc	1.44782	±	0.139194	Bc
				400 mM	2.08773	±	0.359296	Ac	1.76676	±	0.129696	Ac	2.04094	±	0.115421	Ac
		4-hydroxy-proline	CHEBI:20392	0 mM	1	±	0.205768	Ac	1.3679	±	0.169241	Ac	1.66875	±	0.084299	Ac
				400 mM	0.84827	±	0.0624196	Bc	0.816906	±	0.172675	Bc	0.958193	±	0.233483	Bc
		Ornithine	CHEBI:18257	0 mM	1	±	0.182203	Ac	0.983284	±	0.172684	Bc	0.73667	±	0.1262	Bc
				400 mM	1.03689	±	0.130347	Ad	4.77156	±	1.45167	Ac	6.15112	±	1.12058	Ac
		Arginine	CHEBI:29016	0 mM	1	±	0.106968	Ac	1.59367	±	0.135635	Bc	0.802502	±	0.145912	Bc
				400 mM	0.872711	±	0.221478	Ad	3.58146	±	1.1088	Ac	3.77163	±	0.664789	Ac
		Aspartate	CHEBI:17053	0 mM	1	±	0.159062	Ac	0.832271	±	0.117375	Ac	0.741754	±	0.0405533	Ac
				400 mM	0.434458	±	0.0542801	Bc	0.382453	±	0.0886797	Bc	0.228797	±	0.0358375	Bc
		Asparagine	CHEBI:22653	0 mM	1	±	0.453402	Ac	0.457569	±	0.122071	Ac	0.75347	±	0.113189	Ac
				400 mM	0.254976	±	0.0934748	Ac	0.324245	±	0.0746336	Ac	1.36909	±	0.594183	Ac
		Lysine	CHEBI:18019	0 mM	1	±	0.413215	Ac	1.51322	±	0.195127	Ac	0.865161	±	0.0708744	Bc
				400 mM	1.11088	±	0.142854	Ad	3.66847	±	1.25735	Ad	9.80229	±	2.18848	Ac
		Threonine	CHEBI:16857	0 mM	1	±	0.219797	Ad	1.37293	±	0.145717	Ad	2.41818	±	0.0658675	Ac
				400 mM	0.4821	±	0.0751361	Ad	0.496575	±	0.146814	Bd	1.06482	±	0.219498	Bc
		Isoleucine	CHEBI:17191	0 mM	1	±	0.204249	Ad	1.60806	±	0.159992	Acd	3.48197	±	0.215401	Bc
				400 mM	0.692412	±	0.106761	Ad	1.23438	±	0.279319	Bc	6.37898	±	1.61159	Ac
		Leucine	CHEBI:25017	0 mM	1	±	0.198335	Ac	1.56571	±	0.129248	Ac	3.32415	±	0.071985	Bc
				400 mM	0.667582	±	0.0503766	Ad	1.04698	±	0.254279	Ad	6.54768	±	1.70776	Ac
	Organic acids	Citrate	CHEBI:30769	0 mM	1	±	0.344725	Ac	n.d			Ac	0.652174	±	0.0946085	Ac
				400 mM	1.0937	±	0.229894	Ac	0.786005	±	0.236777	Ac	0.747916	±	0.166303	Ac
		Succinate	CHEBI:15741	0 mM	1	±	0.249594	Ac	1.12218	±	0.123088	Ac	1.4802	±	0.0887822	Ac
				400 mM	1.12018	±	0.185242	Ac	1.71264	±	0.393695	Ac	3.65755	±	1.69833	Ac
		2-oxo-glutarate	CHEBI:30915	0 mM	1	±	0.313127	Ac	1.58083	±	0.14657	Ac	1.29994	±	0.238623	Ac
				400 mM	0.591304	±	0.0848783	Ac	1.7679	±	0.424553	Ac	5.22243	±	3.09535	Ac
		Fumarate	CHEBI:18012	0 mM	1	±	0.0540245	Ad	0.907139	±	0.108207	Ad	1.17694	±	0.1702	Ac
				400 mM	0.513221	±	0.0685226	Bd	0.542295	±	0.115727	Bd	1.10456	±	0.290248	Bc
		Malate	CHEBI:6650	0 mM	1	±	0.073341	Ac	1.04472	±	0.0500492	Ac	0.9988	±	0.0151138	Ac
				400 mM	0.839827	±	0.0184376	Bc	0.760947	±	0.177829	Bc	0.73135	±	0.1421	Bc
		Glycerate	CHEBI:33871	0 mM	1	±	0.164606	Ac	0.199772	±	0.0275056	Ad	0.0673988	±	0.00351016	Ad
				400 mM	0.191357	±	0.0211473	Bc	0.106459	±	0.0259614	Ac	0.0778611	±	0.0251081	Ac
		Threonate	CHEBI:15243	0 mM	1	±	0.136488	Ac	1.05165	±	0.14123	Ac	1.00774	±	0.0752376	Ac
				400 mM	0.595338	±	0.0909554	Bc	0.322988	±	0.0648254	Bc	0.362953	±	0.0826083	Bc
		Malonate	CHEBI:30794	0 mM	1	±	0.256072	Acd	1.48177	±	0.184375	Ac	0.783077	±	0.130376	Ad
				400 mM	0.413691	±	0.144304	Bcd	0.607047	±	0.146084	Bc	0.522669	±	0.114119	Bd
