# Supplementary material for: Will Casuarina glauca Stress Resilience Be Maintained in the Face of Climate Change?
Source: Metabolites. 2021 Sep 2;11(9):593. doi: 10.3390/metabo11090593 (PMC8467279; doi:10.3390/metabo11090593)
Supplement: Supplementary file 1 [file metabolites-11-00593-s001.zip › metabolites-1356915-supplementary/Supplementary Information/Table S3.xlsx]

## Sheet: Sheet1
Supplementary Information Table S3
Article title: Will Casuarina glauca stress resilience be maintained in the face of climate change?
Authors: Tiago F. Jorge, José C. Ramalho, Saleh Alseekh, Isabel P. Pais, António E. Leitão, Ana P. Rodrigues, Paula Scotti-Campos, Ana I. Ribeiro-Barros, Alisdair R. Fernie and Carla António

## Sheet: Table S3-Metabolite Annotation
Table S3 Annotation of the secondary metabolites detected by LC-HRMS/MS in C. glauca branchlets. The putative metabolite annotation was performed based on the following approach: (1) The accurate m/z values were matched against the available databases METLIN (https://metlin.scripps.edu/) within a mass tolerance of 10 ppm and KNApSAcK (http://kanaya.naist.jp/KNApSAcK/) using input type = organism …
			Full MS data			MS/MS data
Retention time (tR)/min	Parent peak (m/z)	Adduct	METLIN Simple Search_ID	Δppm (METLIN)	KNApSAcK C_ID	MS/MS Fragments	NORMAN MassBank score	MoNA similarity	Identified metabolite	Chemical formula	Annotation Level (*)
3.7	783.07	[M-H]-	68189/93835/93860	1	C00002932	300.9991 [M-483]-; 275.0198 [M-508]-	n.a.	n.a	Pedunculagin/Castanin/Granatin A	C34H24O22	2
4.45	345.083	[M-H]-	93933	0	n.a.	183.0292 [M-hexoside]-	n.a.	n.a.	Methyl 6-O-galloyl-beta-D-glucopyranoside	C14H18O10	2
4.96	935.082	[M-H]-	93834/68178/68177	2	C00002909/C00002910/C00032196	917.0701 [M-H2O]-; 633.0740 [M-HHDP]-; 300.9991 [M-634]-	n.a.	n.a.	1-O-Galloylpedunculagin/Casuarictin/Casuarinin	C41H28O26	2
5.14	935.083	[M-H]-	93834/68178/68177	3	C00002909/C00002910/C00032196	633.0741 [M-HHDP]-; 300.9991 [M-634]-; 275.0199 [M-660]-	n.a.	n.a.	1-O-Galloylpedunculagin/Casuarictin/Casuarinin	C41H28O26	2
5.79	497.094	[M-H]-	93774	0	n.a.	345.0830 [M-RDA]-; 183.0292 [M-RDA-hexoside]-	n.a.	n.a.	Methyl 4,6-di-O-galloyl-beta-D-glucopyranoside	C21H22O14	2
6.49	433.041	[M-H]-	425093	0	n.a.	300.9987 [M-pentoside]-	0.2852	595	Quercetin-3-O-arabinoside	C20H18O11	2
6.73	615.1	[M-H]-	50863/92290/47032	1	n.a.	463.0891 [M-RDA]-; 301.0350 [M-RDA-hexoside]-	n.a.	n.a	Quercetin-3-O-(6’’-O-galloyl)-beta-galactoside	C28H24O16	2
7.01	477.067	[M-H]-	96123/86094	0	n.a.	301.0354 [M-glucuronide]-	0.5045	846	Quercetin-3-O-glucuronide	C21H18O13	2
7.38	593.152	[M-H]-	64256	1	.	345.0830 [M-248]-; 285.0405 [M-deoxyhexoside-hexoside]-	0.6049	571	Kaemperol-7-O-alpha-rhamnoside-D-glucoside	C27H30O15	2
7.45	599.105	[M-H]-	50631/50311	1	n.a.	313.0568 [M-286]-; 285.0401[M-RDA-hexoside]-	n.a.	799	Kaempferol 3-O-(6''-galloyl)-beta-D-glucopyranoside	C28H24O15	2
7.61	447.057	[M-H]-	n.a.	n.a.	C00005374	315.0148 [M-132]-; 300.9947 [M-deoxyhexoside]-	0.441	n.a	Quercetin-7-O-rhamnoside	C21H20O11	2
8.13	461.073	[M-H]-	49075/ 50259	0	n.a.	328.0228 [M-133]-; 312.9993 [M-149]-	0.5154	n.a	Malvidin-3-O-galactoside	C23H25O12	2
8.4	431.099	[M-H]-	47680/46861	0	n.a.	285.0401 [M-deoxyhexoside]-	0.5872	867	Kaempferol-3-O-rhamnoside	C21H20O10	2
8.54	521.13	[M-H]-	n.a.	n.a.	n.a.	345.0830 [M-176]-; 183.0292 [M-338]-	n.a.	n.a.	Unknown_1	n.a.	4
9.24	469.229	[M-H]-	n.a.	n.a.	n.a.	423.2244 [M-46]-; 291.1818 [M-178]-	n.a.	n.a.	Unknown_2	n.a.	4
10.79	563.12	[M-H]-	263568	1	n.a.	284.0330 [M-279]-; 145.0286 [M-418]-	0.3582	n.a.	Cyanidin-3-O-(6-O-p-coumaryl)-pentoside	C20H19O10	2
10.94	695.403	[M-H]-	n.a.	n.a.	n.a.	563.1202 [M-132]-; 487.3436 [M-208]-; 284.0328 [M-411]-	n.a.	n.a.	Unknown_3	n.a.	4
11.63	577.136	[M-H]-	47501	0	n.a.	285.0405 [M-deoxyhexoside-deoxyhexoside]-; 145.0285 [M-432]-	0.5202	n.a	Kaempferol-3,7-O-bis-alpha-L-rhamnoside_1	C27H30O14	2
11.88	577.136	[M-H]-	47501	1	n.a.	285.0405 [M-deoxyhexoside-deoxyhexoside]-	0.4896	n.a	Kaempferol-3,7-O-bis-alpha-L-rhamnoside_2	C27H30O14	2
14.41	297.153	[M-H]-	n.a.	n.a.	n.a.	281.2489 [M-16]-; 265.1482 [M-32]-; 183.0116 [M-114]-	n.a.	n.a	Unknown_4	n.a.	4
14.62	297.153	[M-H]-	n.a.	n.a.	n.a.	255.2331[M-42]-; 248.9606 [M-49]-; 206.8975 [M-C3H6O3]-	n.a.	528	3-Hydroxy-3',4'-Dimethoxyflavone	C17H14O5	2
16	311.169	[M-H]-	n.a.	n.a.	n.a.	183.0115 [M-128]-	n.a.	n.a.	Unknown_5	n.a.	4
16.31	311.169	[M-H]-	n.a.	n.a.	n.a.	248.9604 [M-63]-; 183.0115 [M-128]-	n.a.	n.a.	Unknown_6	n.a.	4
(*)105. Sumner, L.W.; Amberg, A.; Barrett, D.; Beale, M.H.; Beger, R.; Daykin, C.A.; Fan, T.W.M.; Fiehn, O.; Goodacre, R.; Griffin, J.L.; Hankemeier, T.; Hardy, N.; Harnly, J.; Higashi, R.; Kopka, J.; Lane, A.N.; Lindon, J.C.; Marriott, P.; Nicholls, A.W.; Reily, M.D.; Thaden, J.J.; Viant, M.R. Proposed minimum reporting standards for chemical analysis. Metabolomics 2007, 3, 211–221. https://doi.…
