# Supplementary material for: Will Casuarina glauca Stress Resilience Be Maintained in the Face of Climate Change?
Source: Metabolites. 2021 Sep 2;11(9):593. doi: 10.3390/metabo11090593 (PMC8467279; doi:10.3390/metabo11090593)
Supplement: Supplementary file 1 [file metabolites-11-00593-s001.zip › metabolites-1356915-supplementary/Supplementary Information/Table S4.xlsx]

## Sheet: Sheet1
Supplementary Information Table S4
Article title: Will Casuarina glauca stress resilience be maintained in the face of climate change?
Authors: Tiago F. Jorge, José C. Ramalho, Saleh Alseekh, Isabel P. Pais, António E. Leitão, Ana P. Rodrigues, Paula Scotti-Campos, Ana I. Ribeiro-Barros, Alisdair R. Fernie and Carla António

## Sheet: Table S4_LC-HRMS_MS
Table S4 LC-HRMS/MS secondary metabolite analysis of C. glauca non-nodulated (KNO3+) branchlets under the single and combined exposure to salt (0 and 400 mM NaCl) and temperature (26, 35 and 45 ºC) conditions. Relative values are normalised to the internal standard (ribitol) and dry weight (DW) of the samples. Data are presented as means ± SE of three to five independent measurements. n.d. not de…
	Metabolite	[NaCl]	Temperature
			T= 26 ºC				T= 35 ºC				T= 45 ºC
	Pedunculagin and isomers	0 mM	1	±	0.171688	Ac	1.03931	±	0.175104	Ac	0.819609	±	0.109622	Ac
		400 mM	1.10978	±	0.17846	Ac	0.825049	±	0.166479	Ac	0.503307	±	0.107122	Ac
	Methyl 6-O-galloyl-beta-D-glucopyranoside	0 mM	1	±	0.177984	Ac	0.928566	±	0.139761	Ac	1.08123	±	0.173258	Ac
		400 mM	1.37384	±	0.10856	Ac	1.291	±	0.271381	Ac	1.96902	±	0.35326	Ac
	Casuarictin and isomers_1	0 mM	1	±	0.234148	Ac	1.16146	±	0.300401	Ac	0.880337	±	0.143987	Ac
		400 mM	0.748473	±	0.148037	Ac	0.643916	±	0.087059	Ac	0.525867	±	0.0915347	Ac
	Casuarictin and isomers_2	0 mM	1	±	0.169339	Ac	0.887769	±	0.129947	Ac	1.00757	±	0.138318	Ac
		400 mM	1.25903	±	0.143738	Ac	1.23249	±	0.263589	Ac	1.57881	±	0.255028	Ac
	Methyl 4,6-di-O-galloyl-beta-D-glucopyranoside	0 mM	1	±	0.218656	Ac	0.902402	±	0.142475	Ac	1.10499	±	0.170904	Ac
		400 mM	1.2051	±	0.149731	Ac	1.2347	±	0.257384	Ac	2.06834	±	0.35343	Ac
	Quercetin-3-O-arabinoside	0 mM	1	±	0.198034	Ac	1.30891	±	0.0739341	Ac	0.969326	±	0.18031	Ac
		400 mM	0.992357	±	0.240001	Ac	1.11143	±	0.227188	Ac	2.21853	±	0.402146	Ac
	Quercetin-3-O-(6’’-O-galloyl)-beta-galactoside	0 mM	1	±	0.165997	Ac	1.6978	±	0.449805	Ac	1.13647	±	0.283562	Ac
		400 mM	1.15638	±	0.229842	Ac	1.22287	±	0.274953	Ac	2.76395	±	0.725378	Ac
	Quercetin-3-O-glucuronide	0 mM	1	±	0.14794	Ac	1.00311	±	0.229067	Ac	1.11931	±	0.177671	Ac
		400 mM	1.3263	±	0.4424	Ac	1.73804	±	0.283252	Ac	2.32582	±	0.443231	Ac
	Kaemperol-7-O-alpha-rhamnoside-D-glucoside	0 mM	1	±	0.175128	Ac	1.21942	±	0.230383	Ac	1.10076	±	0.185126	Ac
		400 mM	1.30714	±	0.396038	Ac	1.54418	±	0.0996713	Ac	2.94279	±	0.633395	Ac
	Kaempferol 3-O-(6''-galloyl)-beta-D-glucopyranoside	0 mM	1	±	0.143429	Ac	1.32546	±	0.335988	Ac	1.20543	±	0.210602	Ac
		400 mM	1.19284	±	0.382153	Ac	1.47628	±	0.0938158	Ac	2.7499	±	1.05616	Ac
	Quercetin-7-O-rhamnoside	0 mM	1	±	0.175306	Ac	0.929715	±	0.126713	Ac	1.11756	±	0.177976	Ac
		400 mM	1.23306	±	0.117819	Ac	1.42624	±	0.307312	Ac	2.22129	±	0.443062	Ac
	Malvidin-3-O-galactoside	0 mM	1	±	0.163574	Ac	0.973994	±	0.15817	Ac	1.18229	±	0.181377	Ac
		400 mM	1.38358	±	0.166737	Ac	1.50104	±	0.314858	Ac	2.48942	±	0.543505	Ac
	Kaempferol-3-O-rhamnoside	0 mM	1	±	0.246844	Ac	0.835119	±	0.0909666	Ac	0.87906	±	0.146569	Ac
		400 mM	1.36251	±	0.0957467	Bc	1.36277	±	0.306675	Bc	2.06066	±	0.415038	Bc
	Unknown_1	0 mM	1	±	0.196546	Ac	0.809328	±	0.0709653	Ac	1.18109	±	0.218887	Ac
		400 mM	2.00148	±	0.656848	Bc	1.86931	±	0.483557	Bc	3.32817	±	0.782125	Bc
	Unknown_2	0 mM	1	±	0.18871	Ac	0.945681	±	0.0949854	Ac	0.964665	±	0.136059	Ac
		400 mM	1.07705	±	0.29298	Ac	0.61299	±	0.128071	Ac	1.35538	±	0.384763	Ac
	Cyanidin-3-O-(6-O-p-coumaryl)-pentoside	0 mM	1	±	0.30736	Ac	0.568268	±	0.0435515	Ac	0.368315	±	0.0591823	Ac
		400 mM	1.88597	±	0.685263	Ac	1.34503	±	0.32882	Ac	0.995031	±	0.253699	Ac
	Unknown_3	0 mM	1	±	0.131178	Ac	1.03695	±	0.100287	Ac	1.35419	±	0.204384	Ac
		400 mM	1.41975	±	0.452042	Ac	1.15983	±	0.226281	Ac	2.2168	±	0.426984	Ac
	Kaempferol-3,7-O-bis-alpha-L-rhamnoside_1	0 mM	1	±	0.0949799	Ac	0.863667	±	0.178048	Ac	0.616225	±	0.148813	Ac
		400 mM	2.54564	±	1.19933	Bc	2.54865	±	0.462291	Bc	3.42711	±	0.851408	Bc
	Kaempferol-3,7-O-bis-alpha-L-rhamnoside_2	0 mM	1	±	0.0666076	Ac	0.943533	±	0.17144	Ac	0.692287	±	0.16148	Ac
		400 mM	2.80073	±	1.33759	Bc	2.95571	±	0.400227	Bc	3.87345	±	0.887722	Bc
	Unknown_4	0 mM	1	±	0.23945	Ac	0.822285	±	0.118458	Ac	0.903235	±	0.124527	Ac
		400 mM	1.11017	±	0.123696	Ac	1.10842	±	0.224162	Ac	1.57995	±	0.311837	Ac
	3-Hydroxy-3',4'-Dimethoxyflavone	0 mM	1	±	0.211295	Ac	0.844267	±	0.145524	Ac	0.971218	±	0.12938	Ac
		400 mM	1.12104	±	0.143614	Ac	1.13313	±	0.287284	Ac	1.65511	±	0.391565	Ac
	Unknown_5	0 mM	1	±	0.204715	Ac	0.914909	±	0.192456	Ac	1.07416	±	0.138373	Ac
		400 mM	1.14335	±	0.172361	Ac	1.22813	±	0.263196	Ac	1.96277	±	0.261427	Ac
	Unknown_6	0 mM	1	±	0.227048	Ac	0.693601	±	0.203741	Ac	0.650448	±	0.095889	Ac
		400 mM	1.02373	±	0.195406	Ac	0.895328	±	0.220595	Ac	1.32142	±	0.478216	Ac
