# Supplementary material for: Will Casuarina glauca Stress Resilience Be Maintained in the Face of Climate Change?
Source: Metabolites. 2021 Sep 2;11(9):593. doi: 10.3390/metabo11090593 (PMC8467279; doi:10.3390/metabo11090593)
Supplement: Supplementary file 1 [file metabolites-11-00593-s001.zip › metabolites-1356915-supplementary/Supplementary Information/Table S5.xlsx]

## Sheet: Sheet1
Supplementary Information Table S5
Article title: Will Casuarina glauca stress resilience be maintained in the face of climate change?
Authors: Tiago F. Jorge, José C. Ramalho, Saleh Alseekh, Isabel P. Pais, António E. Leitão, Ana P. Rodrigues, Paula Scotti-Campos, Ana I. Ribeiro-Barros, Alisdair R. Fernie and Carla António

## Sheet: TS5 - Metabolomics metadadata
Table S5 Metabolomics metadata information. Minimum reporting standard guidelines of the Metabolomics Standard Initiative (MSI) for MS-based metabolomics analyses (GC-TOF-MS primary metabolite profiling and LC-HRMS/MS target secondary metabolite analysis) in C. glauca branchlets under the single and combined exposure to salt (0 and 400 mM NaCl) and temperature (26, 35 and 45 ºC) conditions.
Metabolomics Standards Initiative Compliant Metadata
According to:
93. Lisec, J.; Schauer, N.; Kopka, J.; Willmitzer, L.; Fernie, A.R. Gas chromatography mass spectrometry-based metabolite proﬁling in plants. Nat. Protoc. 2006, 1, 387–396. https://doi.org/10.1038/nprot.2006.59
96. Alseekh, A.; Aharoni, A.; Brotman, Y.; Contrepois, K.; D’Auria, J.; Ewald, J.; Ewald, J.C.; Fraser, P.D.; Giavalisco, P.; Hall, R.D.; Heinemann, M.; Link, H.; Luo, J.; Neumann, S.; Nielsen, J.; de Souza, L.P.; Saito, K.; Sauer, U.; Schroeder, F.C.; Schuster, S.; Siuzdak, G.; Skirycz, A.; Sumner, L.W.; Snyder, M.P.; Tang, H.; Tohge, T.; Wang, Y.; Wen, W.; Wu, S.; Xu, G.; Zamboni, N.; Fernie, A…
104. Fiehn, O.; Sumner, L.W.; Rhee, S.Y.; Ward, J.; Dickerson, J.; Lange, B.M.; Lane, G.; Roessner, U.; Last, R.; Nikolau, B. Minimum reporting standards for plant biology context in metabolomics studies. Metabolomics 2007, 3, 195–201. https://doi.org/10.1007/s11306-007-0068-0
105. Sumner, L.W.; Amberg, A.; Barrett, D.; Beale, M.H.; Beger, R.; Daykin, C.A.; Fan, T.W.M.; Fiehn, O.; Goodacre, R.; Griffin, J.L.; Hankemeier, T.; Hardy, N.; Harnly, J.; Higashi, R.; Kopka, J.; Lane, A.N.; Lindon, J.C.; Marriott, P.; Nicholls, A.W.; Reily, M.D.; Thaden, J.J.; Viant, M.R. Proposed minimum reporting standards for chemical analysis. Metabolomics 2007, 3, 211–221. https://doi.org…
106. Fernie, A.R.; Aharoni, A.; Willmitzer, L.; Stitt, M.; Tohge, T.; Kopka, J.; Carroll, A.J.; Saito, K.; Fraser, P.D.; DeLuca, V. Recommendations for Reporting Metabolite Data. Plant Cell 2011, 2, 2477–2482. https://doi.org/10.1105/tpc.111.086272
BioSource
	Species	Casuarina glauca
	Organ	branchlets
	Amount	100 mg fresh weight (FW) per sample
Growth
	Support	hydroponics
	Location	walk-in growth chamber
	Plot design	not applicable
	Light Period	12/12 h photoperiod (500 μmol m-2 s-1 light intensity)
	Humidity day	0.7
	Humidity night	0.7
	Temperature (day)	26 °C
	Temperature (night)	22 °C
	Watering	regular watering with nutrient solution
	Nutritional	Broughton and Dillworth's (BD) medium
Treatment
	Abiotic Treatment	salt, heat and salt-heat
	Dose	50 mM NaCl week-1 (400 mM condition)
		Temperature rise (1 ºC day-1) to avoid heat shock,
		from 26/22 ºC (control) to 45/22 ºC (day/night)
	Duration	15 weeks
Harvest
	Date	various dates
	Time	0 mM (control), 400 mM (salt stress) NaCl of nutrient solution content
		Temperatures of 26 ºC (control), 35 ºC (intermediate) and 45 ºC (high)
	Growth Stage	one-year-old plants
	Metabolism quenching	quickly frozen in liquid nitrogen (i.e. shock freezing) and stored at -80 °C
	Harvest method	cutting and instant freezing
	Storage	at - 80 °C until processed
Sample Processing, Extraction, and Protocols
	Tissue processing	fresh-frozen tissue was homogenised with a cooled pestle and mortar
		filled with liquid nitrogen
	Replicate sampling and analyses	three to five biological replicates were collected
	Extraction of Samples: GC-MS	methanol: water: chloroform solution containing 0.2 mg mL-1 ribitol (IS)
		was used for extracton of polar metabolites for 15 min at 70 °C, 150 μL
		of the polar fraction was evaporated
	Extract concentration: GC-MS	dried polar extracts were derivatised with 40 μL of 20 mg/mL of
		methoxyamine hydrochloride in pyridine followed by TMS derivatisation using
		70 μL of N-methyl-N-trimethylsilyltrifluoroacetamide and 20 μL of a mixture of
		fatty acid methyl esters (FAMES)
	Extract clean-up	none
	Extract storage	at - 80 °C
GC-MS instrument
Gas Chromatography	Sample preparation	samples were used as described above
	Auto injector	Multi Purpose system, Gerstel GmbH & Co.KG, Mülheim an der Ruhr, Germany
	Chromatography Instrument	6890N Agilent, Böblingen, Germany
	Separation column	DB-35 column (Agilent, 30 m-lenght, 0.25 mm-inner diameter, and 0.25 μm-film thickness)
	Separation parameters	the injection temperature was 230 °C. The initial temperature of the oven (85 °C)
		increased at a rate of 15 °C min-1 up to a final temperature of 360 °C
Mass Spectrometry
	Instrument	Pegasus HT TOF-MS, Leco Instruments, St. Joseph, USA
	Sample Introduction	GC-MS
	Ionisation	electron ionisation
	Polarity	positive ionisation
	Mass Analyzer	time-of-flight
	Data acquisition	the transfer line to the mass spectrometer and ion source were set to 250 °C.
		After a solvent delay of 180 sec mass spectra were scanned from m/z 70-600
		with the acquisition rate of 20 spectra s-1
Instrument performance and Method Validation
	Instrument calibration	internal mass calibration was performed using Agilent calibrant (PFTBA)
	Mass Resolution	unit mass
	Mass Accuracy	nominal mass
	Quantification	relative quantification by internal standard and sample dry weight (DW)
		(using FW/DW ratio)
	Variation	based upon the internal standard
	Sample Replications	one analytical replicate (same analytical sample preparation)
		three to five biological replicates (same experimental condition)
	Internal Standard	FAMEs mixture was used for quality control of instrument response.
	Quality Controls	two standard solutions containing the most detected and abundant metabolites.
		FAMEs mixture was used for quality control of instrument response.
	Blanks	multiple blanks and wash analyses were included in the experimental design
Data Preprocessing
	File format	data were exported in a net.cdf format using Agilent MSD ChemStation
	Pre-processing details	data files were deconvoluted using an automated mass spectral deconvolution
		and identification system AMDIS (NIST, Gaithersburg, USA)
	Statistics	Data was normalised by dividing each peak intensity by the corresponding
		internal standard peak intensity, followed by dividing by the dry weight
		of each sample. All statistical analyses were performed in R software.
Metabolite Identification
	Identified compounds	metabolites were identified by mass spectral matching against
		the published FAME MDN35 Library, from Golm Metabolome Database
		(http://gmd.mpimp-gol.mpg.de/download/) by using AMDIS
		and TagFinder 4.0 software
LC-MS instrument
Liquid Chromatography	Sample preparation	samples were used as described above
	Chromatography Instrument	Waters Acquity UPLC liquid chromatograph with quaternary pump,
		solvent degasser, autosampler and column oven
	Separation column	C18 HSS T3 column (1.8 µm, 100 mm x 2.1 mm i.d., Waters, USA)
	Separation parameters	Binary mobile phase composed of (A) water containing 0.1% formic acid and
		(B) acetonitrile containing 0.1% formic acid
		Gradient start at 0-1 min 99% A + 1 % B; 1-11 min 99% A + 1 % B to 60% A +
		40 % B; 11-13 min 60% A + 40% B to 30% A to 70% B; 13-15 min 30% A +
		70% B to 1 % A + 99% B, and maintained for 1 min; 16-17 min 1 % A + 99% B
		to 99% A + 1 % B, and maintained for 3 min (20 min total run time).
Mass Spectrometry
	Instrument	Thermo Q Exactive Focus mass spectrometer
	Sample Introduction	UPLC-MS
	Ionisation	Electrospray ion source at a temperature of 320°C
	Polarity	Negative ionisation
	Mass Analyser	Orbitrap
	Data acquisition	Full MS were acquired m/z 100 to 1500
		MS/MS were acquired m/z 100 to 1000, HCD 30 %
Instrument performance
	Instrument calibration	internal mass calibration was performed using manufacturer calibrant
	Mass Resolution	70000 (Full MS); 17500 (MS/MS)
	Mass Accuracy	exact mass
	Quantification	relative quantification by internal standard and sample dry weight (DW)
		(using FW/DW ratio)
	Variation	based upon the internal standard
	Sample Replications	one analytical replicate (same analytical sample preparation)
		three to five biological replicates (same experimental condition)
	Internal Standard	isovitexin
	Quality Controls	Pooled samples
	Blanks	Blanks and wash analyses were included in the experimental design
Data Preprocessing
	File format	raw. files (Xcalibur 2.2 software version)
	Pre-processing details	data was processed using Xcalibur 2.2 software version
	Statistics	Data was normalised by dividing each peak intensity by the corresponding
		internal standard peak intensity, followed by dividing by the dry weight of
		each sample. All statistical analyses were performed in R software.
Metabolite Identifications
	identified compounds	metabolites were putatively identified by mass spectral matching against
		the available databases METLIN (https://metlin.scripps.edu/) within a
		mass tolerance of 10 ppm and KNApSAcK (http://kanaya.naist.jp/KNApSAcK/)
		using input type = organism, input word = Casuarina.
		MS/MS data analysis was performed by matching the spectra against the
		METLIN MS/MS (https://metlin.scripps.edu/) NORMAN MassBank
		(http://massbank.eu/MassBank/) and the MoNA (MassBank of North America)
		(http://mona.fiehnlab.ucdavis.edu/) high resolution mass spectral databases.
	unknown compounds	defined as unknowns if not putatively indentifed through database search
